# Supplementary material for: Brain structural associations with depression in a large early adolescent sample (the ABCD study®)
Source: eClinicalMedicine. 2021 Nov 20;42:101204. doi: 10.1016/j.eclinm.2021.101204 (PMC8608869; doi:10.1016/j.eclinm.2021.101204)
Supplement: Supplementary file 8 [file mmc8.xlsx]

## Sheet: Sheet1
Model: White matter mean diffusivity ~ MDD/Depressive symptoms
